# Supplementary material for: Efficacy and Safety of a Mixture of Microencapsulated Sodium Butyrate, Probiotics, and Short Chain Fructooligosaccharides in Patients with Irritable Bowel Syndrome—A Randomized, Double-Blind, Placebo-Controlled Study
Source: J Clin Med. 2024 Dec 24;14(1):6. doi: 10.3390/jcm14010006 (PMC11720862; doi:10.3390/jcm14010006)
Supplement: Supplementary file 1 [file jcm-14-00006-s001.zip]

Archive with 1 entries (1 files):
- jcm-3339650-supplementary.pdf
